# Supplementary material for: Do Feed Plants Provide Sufficient Sodium, Calcium and Magnesium to Sika Deer in Japan? An Analysis Using Global Plant Trait Data
Source: Animals (Basel). 2023 Mar 13;13(6):1044. doi: 10.3390/ani13061044 (PMC10044698; doi:10.3390/ani13061044)
Supplement: Supplementary file 1 [file animals-13-01044-s001.zip]

Archive with 1 entries (1 files):
- animals-2179075-supplementary.pdf
